# Supplementary material for: Development and Evaluation of a Novel Set of EST-SSR Markers Based on Transcriptome Sequences of Black Locust (Robinia pseudoacacia L.)
Source: Genes (Basel). 2017 Jul 7;8(7):177. doi: 10.3390/genes8070177 (PMC5541310; doi:10.3390/genes8070177)
Supplement: Supplementary file 1 [file genes-08-00177-s001.zip]

Archive with 2 entries (2 files):
- Supplementary Materials S1.docx
- Table S1.docx
